# Supplementary material for: Improvement of the Self-Controlled Hyperthermia Applications by Varying Gadolinium Doping in Lanthanum Strontium Manganite Nanoparticles
Source: Molecules. 2023 Nov 30;28(23):7860. doi: 10.3390/molecules28237860 (PMC10707745; doi:10.3390/molecules28237860)
Supplement: Supplementary file 1 [file molecules-28-07860-s001.zip]

Archive with 1 entries (1 files):
- molecules-2700432-supplementary.pdf
